# Supplementary material for: Antioxidant Activity, Total Polyphenol Content, and Mineral Composition of Milk Beverages Fortified with Spice Mixtures (Clove, Cinnamon, and Turmeric) and Natural Sweeteners (Erythritol and Stevia): Evidence of Synergistic or Antagonistic Effects of Compounds
Source: Int J Mol Sci. 2025 Sep 10;26(18):8813. doi: 10.3390/ijms26188813 (PMC12469906; doi:10.3390/ijms26188813)
Supplement: Supplementary file 1 [file ijms-26-08813-s001.zip]

Archive with 1 entries (1 files):
- ijms-3787225-supplementary.pdf
